# Supplementary material for: Whole-Genome Sequencing and Antimicrobial Resistance Analysis of Enterotoxigenic Escherichia coli F5 and F5-F41 Strains Isolated from Neonatal Calves in Inner Mongolia, China
Source: Animals (Basel). 2026 Jan 5;16(1):151. doi: 10.3390/ani16010151 (PMC12785056; doi:10.3390/ani16010151)
Supplement: Supplementary file 1 [file animals-16-00151-s001.zip]

Archive with 1 entries (1 files):
- animals-4012397-supplementary.pdf
